# Supplementary material for: Using medical claims database to develop a population disease progression model for leuprorelin-treated subjects with hormone-sensitive prostate cancer
Source: PLoS One. 2020 Mar 24;15(3):e0230571. doi: 10.1371/journal.pone.0230571 (PMC7092991; doi:10.1371/journal.pone.0230571)
Supplement: S1 File — (XLSX) [file pone.0230571.s003.xlsx]

## Sheet: Patient File
Variable Definitions - Patient File
External Variable Name (Deliverable Files)	Long Name	Data Type	Description	Valid Contents	Notes
DECEASED_FLAG	Deceased flag indicator	character 1	Indicates if a Death Certificate was received for a member	Y: Deceased N: Not Deceased	Available for Medicare (MAPD, PDP) and not Commercial
ENROLLED_01_2007, ENROLLED_02_2007 through ENROLLED_12_2013, etc.	Enrollment Eligibility	character 1	Eligibility Flag months in format ENROLLED_MM_YYYY	See table CENRL1
PATIENT_BIRTH_YEAR	Patient year of birth	numeric 8 bytes	Member year of birth	YYYY
PATIENT_GENDER	Gender	character 1	Member gender code	M: Male F: Female
PATIENT_GEOGRAPHICAL_REGION	Patient geographical location	character 10	Geographical region based on State Cd	See table CGEO1
PATIENT_ID	Patient Identifier	character 11	String that identifies unique patients across the various record types
RACE	Patient race code	character 1	The Race Code identifies a member's race as a category	See table DWS621	Available only for Medicare* Members; *Note that Medicare membership is determined on a claim-level using Patient_Benefit_Type and Plan_Type

## Sheet: Medical Claims
Variable Definitions - Medical Claims
External Variable Name (Deliverable Files)	Long Name	Data Type	Description	Valid Contents	Notes
ADMISSION_DIAGNOSIS_CODE	Admission Diagnosis Code	character 7	The Admitting Diagnosis Code is the member's admitting ICD9 diagnostic code for an admission to a facility. Some examples of a facility could include inpatient facility, outpatient surgery, hospital, home health, physical therapy
ADMISSION_TYPE	Admission Type	character 2	indicates level of service of the admission of the patient (emergency, trauma, elective, etc.)
DISCHARGE_STATUS_CODE	Discharge Status Code	character 2	discharge status code	See table ODSREF04
ICD_VERSION_CODE	ICD Version Code	character 2	Indicates ICD diagnosis code version (i.e. ICD 9 or ICD 10) used in the Medical Diagnosis Code fields.
LENGTH_OF_STAY	Length of Stay	numeric 8 bytes	Calculated Length of Medical Stay
MEDICAL_DIAGNOSIS_CODE_2	Second Diagnosis Code	character 7	Second diagnosis code associated with claim
MEDICAL_DIAGNOSIS_CODE_3	Third Diagnosis Code	character 7	Third diagnosis code associated with claim
MEDICAL_DIAGNOSIS_CODE_4	Fourth Diagnosis Code	character 7	Fourth diagnosis code associated with claim
MEDICAL_DIAGNOSIS_CODE_5	Fifth Diagnosis Code	character 7	Fifth diagnosis code associated with claim
MEDICAL_DIAGNOSIS_CODE_6	Sixth Diagnosis Code	character 7	Sixth diagnosis code associated with claim
MEDICAL_DIAGNOSIS_CODE_7	Seventh Diagnosis Code	character 7	Seventh diagnosis code associated with claim
MEDICAL_DIAGNOSIS_CODE_8	Eighth Diagnosis Code	character 7	Eighth diagnosis code associated with claim
MEDICAL_DIAGNOSIS_CODE_9	Ninth Diagnosis Code	character 7	Ninth diagnosis code associated with claim
MEDICAL_PROCEDURE_CODE_1	Primary ICD Procedure Code	character 7	The ICD Procedure Code 1 identifies the patient's primary ICD procedure associated with a medical claim. There can be up to 6 procedure codes. The order/sequence of these codes are defined according to the most significant in treatment, diagnosis, or life threatening procedure.
MEDICAL_PROCEDURE_CODE_2	ICD Procedure Code 2	character 7	Second procedure code
MEDICAL_PROCEDURE_CODE_3	ICD Procedure Code 3	character 7	Third procedure code
MEDICAL_PROCEDURE_CODE_4	ICD Procedure Code 4	character 7	Fourth procedure code
MEDICAL_PROCEDURE_CODE_5	ICD Procedure Code 5	character 7	Fifth procedure code
MEDICAL_PROCEDURE_CODE_6	ICD Procedure Code 6	character 7	Sixth procedure code
MEDICAL_PRIMARY_DIAGNOSIS_CODE	Primary Diagnosis Code	character 7	Primary diagnosis code associated with claim
MEDICAL_SERVICE_CODE_1	Procedure Code 1	character 5	Represents the services rendered to the patient by the servicing provider (CP, CPT, HCPCS, etc.)
MEDICAL_SERVICE_CODE_2	Procedure Code 2	character 5	Represents the services rendered to the patient by the servicing provider (CP, CPT, HCPCS, etc.)
MEDICAL_TREATMENT_CODE	Place of Treatment Code	character 3	national standardized code that denotes where the patient was treated (hospital inpatient, hospital outpatient, physician's office, etc.)	See table ODSREF12
MEDICAL_TREATMENT_DATE	Treatment Date	numeric 8 bytes	date of service associated with the claim
PAID_AMOUNT	Total Paid Amount	numeric 8 bytes	amount on which the cost sharing amount of charges is computed (Net Paid Amount + Copay Amount + Co-Insurance Amount + Deductible Amount + Secondary Insurance Amount)
PATIENT_BENEFIT_TYPE	Patient Benefit Type	character 20	High level line of business	See table CBIZT1
PATIENT_ID	Patient Identifier	character 11	String that identifies unique patients across the various record types
PLAN_TYPE	Patient Plan Type	character 60	Detailed line of business	See table CPLNT1
PRIMARY_CPT_CODE	CPT Modifier Code	character 2	current procedural terminology (CPT) modifier used to give more specific information about CPT/HCPCS service rendered	See table DWS10L
PROV_SPCLT_CD_DESC	Provider Specialty Description	character 40	Provider Specialty Description
PROVIDER_ID	Provider Identifier	character 11	Encrypted service provider ID
Provider_Spcty	Provider Speicalty Code	character 10	Provider Specialty Code
SECONDARY_CPT_CODE	CPT Modifier Code 2	character 2	this is the 2nd CPT modifier defined to the claim line	See table DWS10L
SERVICE_UNIT_CODE	Service Units Count	numeric 8 bytes	The Service Units Count represents the number of units/services or frequency for a particular service line
SOURCE_OF_ADMISSION	Source of Admission	character 1	source of admission for the patient; i.e. referral, transfer, emergency room, etc.	See table DWS219

## Sheet: Pharmacy Claims
Variable Definitions - Pharmacy Claims
External Variable Name (Deliverable Files)	Long Name	Data Type	Description	Valid Contents	Notes
DAYS_SUPPLY	Payable Days Supply	numeric 8 bytes	Days supply provided in prescription, the quantity prescribed
DRUG_NAME	Brand Name	character 60	Brand name or trademark for the drug, molecule name for generic drugs
FILL_DATE	Service Date	numeric 8 bytes	Date prescription was filled	SAS Date or MM/DD/YYYY
GENERIC_DRUG_NAME	Generic Name, Formulation, and Strength	character 60	Generic name of the drug
GENERIC_INDICATOR	Generic Indicator	character 1	Identifies if a prescription is a brand or generic drug	Y: Generic Drug N: Brand Drug
LOW_INCOME_SUBSIDY_INDICATOR	Low Income Subsidy Indicator	character 1	Specifies if the claim processed through a low income subsidy plan benefit	Y: Low Income Subsidy N: Non-Low Income Subsidy
MAIL_ORDER_INDICATOR	Mail Order Indicator	character 1	Indicates if Rx was mail order or not	Y: Mail Order N: Non-Mail Order
MEMBER_RESPONSIBLE_PERCENT	Member Responsible Percent	numeric 8 bytes	Member Responsible portion as a percent of Rx Cost, rounded to the nearest 10%	contains 1 decimal
NDC	National Drug Code (NDC) Identifier	character 11	National Drug Code (NDC) used to identify the drug product
ORIGINATION_CODE	Origination Code	character 1	Prescription origin code - not specified, written, telephone, electronic	See table CORIG1
PATIENT_BENEFIT_TYPE	Patient Benefit Type	character 20	High level line of business	See table CBIZT1
PATIENT_ID	Patient Identifier	character 11	String that identifies unique patients across the various record types
PHARMACY_ID	Pharmacy Identifier	character 9	Novel field which identifies each unique pharmacy
PLAN_TYPE	Patient Plan Type	character 60	Detailed line of business	See table CPLNT1
PROV_SPCLT_CD_DESC	Provider Specialty Description	character 40	Provider Specialty Description
PROVIDER_ID	Provider Identifier	character 11	Novel service provider ID (also called prescriber ID)
Provider_Spcty	Provider Specialty Code	character 10	Provider Specialty Code
QUANTITY	Payable Quantity	numeric 8 bytes	The Payable Quantity identifies the quantity of drug actually dispensed for the claim	floating point, 2 decimals
REVERSAL_INDICATOR	Reversal Indicator	character 1	Indicates if the claim was reversed or not	N: Non-Reversal
RX_COST	Drug Cost	numeric 8 bytes	Total drug cost including member paid and plan paid portions	floating point, 2 decimals
RX_COUNT	Rx Count	numeric 8 bytes	The RX Count indicates if a claim is a reversal or an original claim.
TIER_CODE	Claim Formulary Tier Code	character 1	Defines and classifies the Rx tier for a given drug on a given formulary for a given year

## Sheet: Lab Claims
Variable Definitions - Lab Claims
External Variable Name (Deliverable Files)	Long Name	Data Type	Description	Valid Contents	Notes
LAB_PROVIDER_ID	Service Provider Identifier	character 11	The Service Provider Id is the provider id from the system that uniquely identifies the servicing provider.
LAB_RESULT_ABNORMAL_INDICATOR	Lab Result Abnormal Indicator	Character	The Lab Result Abnormal Indicator is an indicator that denotes if the result is abnormal, as determined by the lab vendor
LAB_RESULTS	Lab Results	character 25	The Laboratory Results is the test results for this defined test number (LOINC) or vendor test code. This can be a whole or decimal number, or the field can have a sign (+/-), or may contain alpha characters
LAB_SERVICE_DATE	Lab Service Date	numeric 8 bytes	The date of the service logged into the lab system. This information comes from the lab vendor.
LAB_VENDOR_ID	Lab Vendor Identifier	character 11	unique identifier for lab vendor names at a high level
LOINC_CODE	Logical Observation Identifier Names and Codes (LOINC) code	character 10	The Logical Observation Identifier Names and Codes (LOINC) Code is a unique standard code that corresponds to a single clinical test result or clinical observation. LOINC is monitored and defined by a National Board and is part of HIPAA compliance.
NORMALS_ALPHA	Normals Alpha	character 20	The Normals Alpha, is the Alpha Reference range associated with the lab result.
NORMALS_HIGH	Normals High	numeric 8 bytes	The Normal High Value For Lab Result, represents the HIGH normal range of the specific lab test, and can be sex, age, and test mechanism dependent.		Not all test have a populated normal HIGH range. Understand the specific test and consult additional information to insure that this HIGH range is what is expected. This field may not always be correct or populated, but is populated directly from the vendor.
NORMALS_LOW	Normals Low	numeric 8 bytes	The Normal Low Value For Lab Result, represents the LOW normal range of the specific lab test, and can be sex, age, and test mechanism dependent.		Not all test have a populated normal LOW range. Understand the specific test and consult additional info to insure that this LOW range is what is expected. This field may not always be correct or populated, but is populated directly from the vendor.
PATIENT_ID	Patient Identifier	character 11	String that identifies unique patients across the various record types
PROV_SPCLT_CD_DESC	Provider Specialty Description	character 40	Provider Specialty Description
PROVIDER_SPCTY	Provider Specialty Code	character 10	Provider Specialty Code	See Table DWS501
RESULTS_UNITS	Results Units	character 20	The Results Units are units of measure associated with the result reported

## Sheet: CENRL1
Patient File
Client Fields- ENROLLED_01_2007, etc.
Entry Cd	Short Desc	Long Desc
M	MEDICAL	MEDICAL-ONLY
P	PHARMACY	PHARMACY-ONLY
B	BOTH	BOTH MEDICAL AND PHARMACY
N	NONE	NOT ENROLLED

## Sheet: CGEO1
Patient File
Client Fields- PATIENT_GEOGRAPHICAL_REGION
Entry Cd	Short Desc	Long Desc
MIDWEST	MIDWEST	MIDWEST
NORTHEAST	NORTHEAST	NORTHEAST
SOUTH	SOUTH	SOUTH
WEST	WEST	WEST

## Sheet: DWS621
Patient File
Client Fields- RACE
Entry Cd	Short Desc	Long Desc
0	UNKNOWN	UNKNOWN
1	WHITE	WHITE
2	BLACK	BLACK
3	OTHER	OTHER
4	ASIAN	ASIAN
5	HISPANIC	HISPANIC
6	N AMER NATIVE	N AMERICAN NATIVE

## Sheet: ODSREF04
Medical Claims
Client Fields- DISCHARGE_STATUS_CODE
Entry Cd	Short Desc	Long Desc
00	NOT SPECIFIED	OTHERWISE NOT SPECIFIED
01	ROUTINE DISCHRG	ROUTINE DISCHARGE TO HOME OR SELF-CARE
02	GENERAL HOSP	SHORT TERM GENERAL HOSP FOR INPAT CARE
03	TRANSFER TO SNF	DISCHARGE/TRANSFER TO SNF
04	TRANSFER TO ICF	DISCHARGE/TRANSFER TO ICF
05	ANOTHER INSTIT	ANOTHER TYPE OF INSTIT FOR INPAT/OUTPAT
06	HOME HLT ORG	HOME FOR CARE OF HOME HEALTH SERVICE ORG
07	AGAINST MED ADV	LEFT AMA OR DISCONTINUED CARE
08	HOME IV PROVIDR	HOME UNDER CARE OF A HOME IV PROVIDER
09	ADMIT AS INPAT	ADMIT AS INPATIENT TO THIS HOSPITAL
10	RESERVE NATL AS	STATE REG-RESERVED NATIONAL ASSIGNMENT
11	RESERVE NATL AS	STATE REG-RESERVED NATIONAL ASSIGNMENT
12	RESERVE NATL AS	STATE REG-RESERVED NATIONAL ASSIGNMENT
13	RESERVE NATL AS	STATE REG-RESERVED NATIONAL ASSIGNMENT
14	RESERVE NATL AS	STATE REG-RESERVED NATIONAL ASSIGNMENT
15	RESERVE NATL AS	STATE REG-RESERVED NATIONAL ASSIGNMENT
16	RESERVE NATL AS	STATE REG-RESERVED NATIONAL ASSIGNMENT
17	RESERVE NATL AS	STATE REG-RESERVED NATIONAL ASSIGNMENT
18	RESERVE NATL AS	STATE REG-RESERVED NATIONAL ASSIGNMENT
19	RESERVE NATL AS	STATE REG-RESERVED NATIONAL ASSIGNMENT
20	EXPIRED	EXPIRED
21	DISCHG TO COURT	DISCHG/TRSFER TO COURT/LAW ENFORCEMENT
22	RESERVE NATL AS	STATE REG-RESERVED NATIONAL ASSIGNMENT
23	RESERVE NATL AS	STATE REG-RESERVED NATIONAL ASSIGNMENT
24	RESERVE NATL AS	STATE REG-RESERVED NATIONAL ASSIGNMENT
25	RESERVE NATL AS	STATE REG-RESERVED NATIONAL ASSIGNMENT
26	RESERVE NATL AS	STATE REG-RESERVED NATIONAL ASSIGNMENT
27	RESERVE NATL AS	STATE REG-RESERVED NATIONAL ASSIGNMENT
28	RESERVE NATL AS	STATE REG-RESERVED NATIONAL ASSIGNMENT
29	RESERVE NATL AS	STATE REG-RESERVED NATIONAL ASSIGNMENT
30	RETURN O/P SVCS	PATIENT EXPCT TO RETURN FOR O/P SERVICES
31	RESERVE NATL AS	STATE REG-RESERVED NATIONAL ASSIGNMENT
32	RESERVE NATL AS	STATE REG-RESERVED NATIONAL ASSIGNMENT
33	RESERVE NATL AS	STATE REG-RESERVED NATIONAL ASSIGNMENT
34	RESERVE NATL AS	STATE REG-RESERVED NATIONAL ASSIGNMENT
35	RESERVE NATL AS	STATE REG-RESERVED NATIONAL ASSIGNMENT
36	RESERVE NATL AS	STATE REG-RESERVED NATIONAL ASSIGNMENT
37	RESERVE NATL AS	STATE REG-RESERVED NATIONAL ASSIGNMENT
38	RESERVE NATL AS	STATE REG-RESERVED NATIONAL ASSIGNMENT
39	RESERVE NATL AS	STATE REG-RESERVED NATIONAL ASSIGNMENT
40	EXPIRED AT HOME	EXPIRED AT HOME(HOSPICE CLM ONLY)
41	EXPIRED MED FAC	EXPIRED IN MEDICAL FAC(HOSPICE CLM ONLY)
42	EXPIRED-UNKNOWN	EXPIRED-PLACE UNKNOWN(HOSPICE CLMS ONLY)
43	FEDERAL HOSP	DISCHARGE/TRANSFER TO FEDERAL HOSPITAL
44	RESERVE NATL AS	STATE REG-RESERVED NATIONAL ASSIGNMENT
45	RESERVE NATL AS	STATE REG-RESERVED NATIONAL ASSIGNMENT
46	RESERVE NATL AS	STATE REG-RESERVED NATIONAL ASSIGNMENT
47	RESERVE NATL AS	STATE REG-RESERVED NATIONAL ASSIGNMENT
48	RESERVE NATL AS	STATE REG-RESERVED NATIONAL ASSIGNMENT
49	RESERVE NATL AS	STATE REG-RESERVED NATIONAL ASSIGNMENT
50	HOSPICE HOME	HOSPICE HOME
51	HOSPICE MED FAC	HOSPICE MEDICAL FACILITY
52	RESERVE NATL AS	STATE REG-RESERVED NATIONAL ASSIGNMENT
53	RESERVE NATL AS	STATE REG-RESERVED NATIONAL ASSIGNMENT
54	RESERVE NATL AS	STATE REG-RESERVED NATIONAL ASSIGNMENT
55	RESERVE NATL AS	STATE REG-RESERVED NATIONAL ASSIGNMENT
56	RESERVE NATL AS	STATE REG-RESERVED NATIONAL ASSIGNMENT
57	RESERVE NATL AS	STATE REG-RESERVED NATIONAL ASSIGNMENT
58	RESERVE NATL AS	STATE REG-RESERVED NATIONAL ASSIGNMENT
59	RESERVE NATL AS	STATE REG-RESERVED NATIONAL ASSIGNMENT
60	RESERVE NATL AS	STATE REG-RESERVED NATIONAL ASSIGNMENT
61	WITHIN HOSPITAL	DISCHRG/TRANS WITHIN HOSP TO SWING BED
62	INPATIENT REHAB	DISCH/TRANS TO INPAT REHAB FACILITY
63	LONG-TERM CARE	DISCH/TRANS TO A LONG TERM CARE HOSP
64	NURSING FAC	DISCHRG/TRANS TO A NURSING FACILITY
65	PSYCHIATRIC HOS	DISCHG/TRANSFER TO PSYCHIATRIC HOSPITAL
66	CRITICAL HOSP	DISCHG/TRANSFER TO CRITICAL ACCESS HOSP
67	RESERVE NATL AS	STATE REG-RESERVED NATIONAL ASSIGNMENT
68	RESERVE NATL AS	STATE REG-RESERVED NATIONAL ASSIGNMENT
69	RESERVE NATL AS	STATE REG-RESERVED NATIONAL ASSIGNMENT
70	RESERVE NATL AS	STATE REG-RESERVED NATIONAL ASSIGNMENT
71	INSTITUTION O/P	DISCHRG TO ANOTHER INSTIT FOR O/P SVCS
72	INSTITUTION O/P	DISCHRG TO THIS INSTITUTION FOR O/P SVCS
73	RESERVE NATL AS	STATE REG-RESERVED NATIONAL ASSIGNMENT
74	RESERVE NATL AS	STATE REG-RESERVED NATIONAL ASSIGNMENT
75	RESERVE NATL AS	STATE REG-RESERVED NATIONAL ASSIGNMENT
76	RESERVE NATL AS	STATE REG-RESERVED NATIONAL ASSIGNMENT
77	RESERVE NATL AS	STATE REG-RESERVED NATIONAL ASSIGNMENT
78	RESERVE NATL AS	STATE REG-RESERVED NATIONAL ASSIGNMENT
79	RESERVE NATL AS	STATE REG-RESERVED NATIONAL ASSIGNMENT
80	RESERVE NATL AS	STATE REG-RESERVED NATIONAL ASSIGNMENT
81	RESERVE NATL AS	STATE REG-RESERVED NATIONAL ASSIGNMENT
82	RESERVE NATL AS	STATE REG-RESERVED NATIONAL ASSIGNMENT
83	RESERVE NATL AS	STATE REG-RESERVED NATIONAL ASSIGNMENT
84	RESERVE NATL AS	STATE REG-RESERVED NATIONAL ASSIGNMENT
85	RESERVE NATL AS	STATE REG-RESERVED NATIONAL ASSIGNMENT
86	RESERVE NATL AS	STATE REG-RESERVED NATIONAL ASSIGNMENT
87	RESERVE NATL AS	STATE REG-RESERVED NATIONAL ASSIGNMENT
88	RESERVE NATL AS	STATE REG-RESERVED NATIONAL ASSIGNMENT
89	RESERVE NATL AS	STATE REG-RESERVED NATIONAL ASSIGNMENT
90	RESERVE NATL AS	STATE REG-RESERVED NATIONAL ASSIGNMENT
91	RESERVE NATL AS	STATE REG-RESERVED NATIONAL ASSIGNMENT
92	RESERVE NATL AS	STATE REG-RESERVED NATIONAL ASSIGNMENT
93	RESERVE NATL AS	STATE REG-RESERVED NATIONAL ASSIGNMENT
94	RESERVE NATL AS	STATE REG-RESERVED NATIONAL ASSIGNMENT
95	RESERVE NATL AS	STATE REG-RESERVED NATIONAL ASSIGNMENT
96	RESERVE NATL AS	STATE REG-RESERVED NATIONAL ASSIGNMENT
97	RESERVE NATL AS	STATE REG-RESERVED NATIONAL ASSIGNMENT
98	RESERVE NATL AS	STATE REG-RESERVED NATIONAL ASSIGNMENT
99	UNKNOWN	OTHERWISE NOT SPECIFIED
X*	X*	CONTINUED STAY DENIAL
Y*	Y*	PSYCHIATRIC UNIT(MEDICAID ONLY)

## Sheet: ODSREF12
Medical Claims
Client Fields- MEDICAL_TREATMENT_CODE
Entry Cd	Short Desc	Long Desc
01	PHARMACY	PHARMACY
03	SCHOOL	SCHOOL
04	HOMELESS SHELTR	HOMELESS SHELTER
05	INDIAN-FREE STD	INDIAN HEALTH SERVICE-FREE STANDING FAC
06	INDIAN-PROV BAS	INDIAN HEALTH SERVICE-PROVIDER BASED FAC
07	TRIBAL 638	TRIBAL 638-FREE STANDING FACILITY
08	TRIBAL 638	TRIBAL 638-PROVIDER BASED FACILITY
09	PRISON FACILITY	PRISON/CORRECTIONAL FACILITY
11	OFFICE	PHYSICIAN'S OFFICE
12	HOME	PATIENT'S HOME
13	ASSISTED LIVING	ASSISTED LIVING FACILITY
14	GROUP HOME	GROUP HOME
15	MOBILE UNIT	MOBILE UNIT
16	TEMPORARY LODG	TEMPORARY LODGING
17	WALK-IN CLINIC	WALK-IN RETAIL HEALTH CLINIC
18	EMPLOY WORKSITE	EMPLOYEE WORKSITE
20	URGENT CARE FAC	URGENT CARE FACILITY
21	HOSP INPATIENT	HOSPITAL INPATIENT
22	HOSP OUTPATIENT	HOSPITAL OUTPATIENT
23	ER-HOSPITAL	EMERGENCY ROOM - HOSPITAL
24	AMBUL SURG CTR	AMBULATORY SURGICAL CENTER
25	BIRTHING CTR	BIRTHING CENTER
26	MILITARY CTR	MILITARY TREATMENT CENTER
31	SNF	SKILLED NURSING FACILITY
32	NF	NURSING FACILITY
33	CCF	CUSTODIAL CARE FACILITY
34	HOSPICE	HOSPICE
41	AMBULANCE-LAND	AMBULANCE - LAND
42	AMBUL-AIR/WATER	AMBULANCE - AIR OR WATER
49	IND CLINIC	INDEPENDENT CLINIC
50	FQ HEALTH CTR	FEDERALLY QUALIFIED HEALTH CENTER
51	INPAT PSYCH FAC	INPATIENT PSYCHIATRIC FACILITY
52	PSYCH PART-HOSP	PSYCHIATRIC FACILITY PARTIAL HOSPITAL
53	COMM MENTAL HLT	COMMUNITY MENTAL HEALTH CENTER
54	INTER CARE FAC	INTERMEDIATE CARE FAC/MENTALLY RETARDED
55	SUBSTANCE ABUSE	RESIDENTIAL SUBSTANCE ABUSE TREATMT FAC
56	PSYCH RESIDENT	PSYCHIATRIC RESIDENTIAL TREATMENT CENTER
57	SUBSTANCE ABUSE	NON-RESIDENTIAL SUBSTANCE ABUSE TRT FAC
60	IMMUNIZT'N CNTR	MASS IMMUNIZATION CENTER
61	COMP INPAT REHA	COMPREHENSIVE INPATIENT REHAB FACILITY
62	O/P REHAB FAC	COMPREHENSIVE OUTPATIENT REHAB FACILITY
65	ESRD TX FAC	END STAGE RENAL DISEASE TX FACILITY
71	PUBLIC HLTH CLN	STATE OR LOCAL PUBLIC HEALTH CLINIC
72	RURAL HLTH CLN	RURAL HEALTH CLINIC
81	INDEP LAB	INDEPENDENT LABORATORY
99	OTHER/UNKNOWN	OTHER/UNKNOWN POT-CD

## Sheet: CBIZT1
Medical Claims
Pharmacy Claims
Client Fields- PATIENT_BENEFIT_TYPE
Entry Cd	Desc
MEDICARE	MEDICARE
COMMERCIAL	COMMERCIAL

[truncated: 5 more sheets: CPLNT1, DWS10L, DWS219, CORIG1, DWS501]
